# Supplementary material for: InSexBase: an annotated genomic resource of sex chromosomes and sex-biased genes in insects
Source: Database (Oxford). 2021 Jan 28;2021:baab001. doi: 10.1093/database/baab001 (PMC7904046; doi:10.1093/database/baab001)
Supplement: baab001_Supp [file baab001_supp.zip]

Archive with 3 entries (3 files):
- supplemental table 1.xlsx
- supplemental table 2.xlsx
- supplemental table 3.xlsx
