# Supplementary material for: InSexBase: an annotated genomic resource of sex chromosomes and sex-biased genes in insects
Source: Database (Oxford). 2021 Jan 28;2021:baab001. doi: 10.1093/database/baab001 (PMC7904046; doi:10.1093/database/baab001)
Supplement: baab001_Supp [file baab001_supp.zip › supplemental table 1.xlsx]

## Sheet: Supplement 1
Supplemental table 1
species	sex chromosome	sex chromosome length(bp)	No. of protein-coding genes	No. of miRNA	No. of rRNA	No. of tRNA	No. of snoRNA	No. of snRNA	No. of Other ncoRNA	assembly source	protein-coding gene source	ncoRNA source
Acyrthosiphon pisum	X	132544852	4073	60	24	70	2	42	1482	NCBI:GCF_005508785.1	NCBI:GCF_005508785.1	NCBI:GCF_005508785.1
Aedes aegypti	X	310827022	3190	21	58	2536	3	0	2373	NCBI:GCA_002204515.1	NCBI:GCA_002204515.1	infernal
Anopheles albimanus	X	12318379	1039	4	1	3	1	0	4	VectorBase:https://www.vectorbase.org/downloads?field_organism_taxonomy_tid%5B%5D=519&field_download_file_type_tid%5B%5D=412&field_download_file_format_tid=All&field_status_value=Current	VectorBase:https://www.vectorbase.org/downloads?field_organism_taxonomy_tid%5B%5D=519&field_download_file_type_tid%5B%5D=412&field_download_file_format_tid=All&field_status_value=Current	infernal
Anopheles atroparvus	X	17503697	1213	3	0	2	0	0	8	VectorBase:https://www.vectorbase.org/downloads?field_organism_taxonomy_tid%5B0%5D=556&field_download_file_type_tid%5B0%5D=412&field_download_file_format_tid=All&field_status_value=Current	VectorBase:https://www.vectorbase.org/downloads?field_organism_taxonomy_tid%5B0%5D=556&field_download_file_type_tid%5B0%5D=412&field_download_file_format_tid=All&field_status_value=Current	infernal
Anopheles funestus	X	17661987	1124	4	0	0	3	0	20	VectorBase:https://www.vectorbase.org/downloads?field_organism_taxonomy_tid%5B%5D=366&field_download_file_type_tid%5B%5D=412&field_download_file_format_tid=All&field_status_value=Current	VectorBase:https://www.vectorbase.org/downloads?field_organism_taxonomy_tid%5B%5D=366&field_download_file_type_tid%5B%5D=412&field_download_file_format_tid=All&field_status_value=Current	infernal
Anopheles gambiae	X	24393108	1069	22	5	5	2	2	0	NCBI:GCA_000005575.1	NCBI:GCA_000005575.1	NCBI:GCA_000005575.1
Anopheles stephensi	X	16423912	982	2	0	3	0	0	14	NCBI:GCA_003448975.2	GeneMark-ET	infernal
Aphantopus hyperantus	Z	17539550	2090	5	3	52	0	0	3	NCBI:GCA_902806685.1	GeneMark-ET	infernal
Bombyx mori	Z	20666287	665	208	0	33	0	0	16	SilkBase:http://silkbase.ab.a.u-tokyo.ac.jp/cgi-bin/download.cgi	SilkBase:http://silkbase.ab.a.u-tokyo.ac.jp/cgi-bin/download.cgi	infernal
Chilo suppressalis	Z	50606534	1613	7	0	2	0	0	4	InsectBase	InsectBase	infernal
Cnaphalocrocis medinalis	Z	22079632	734	4	0	150	0	0	3	InsectBase	InsectBase	infernal
	W	20753810	1913	0	0	28	0	0	1	InsectBase	InsectBase	infernal
Cydia pomonella	Z	58169538	1210	8	0	131	5	0	3	InsectBase	InsectBase	infernal
	W	5474655	120	0	2	7	0	0	6	InsectBase	InsectBase	infernal
Danaus plexippus	Z	15616146	931	5	0	9	1	0	7	NCBI:GCA_009731565.2	NCBI:GCA_009731565.2	infernal
Dendrolimus punctatus	Z	23503263	2677	5	0	2	0	0	2	NCBI:GCA_012273795.1	GeneMark-ET	infernal
Drosophila albomicans	X	33427555	3548	9	11	28	10	0	6	NCBI:GCA_009650485.1	GeneMark-ET	infernal
Drosophila athabasca	XL	21532075	2588	5	1	33	10	0	16	NCBI:GCA_008121215.1	GeneMark-ET	infernal
	XR	45685075	6572	19	37	59	20	0	32	NCBI:GCA_008121215.1	GeneMark-ET	infernal
Drosophila bifasciata	X	41219668	5187	9	9	31	9	0	23	NCBI:GCA_009664405.1	GeneMark-ET	infernal
Drosophila busckii	X	23724088	2055	9	0	30	12	0	7	NCBI:GCA_001277935.2	NCBI:GCA_001277935.2	infernal
Drosophila elegans	X	25597557	2365	9	0	23	12	0	9	NCBI:GCA_009870125.2	GeneMark-ET	infernal
Drosophila innubila	X	40478902	5521	9	20	37	9	0	16	NCBI:GCA_004354385.1	GeneMark-ET	infernal
Drosophila lowei	X	73251623	9487	24	28	70	31	0	45	NCBI:GCA_008121275.1	GeneMark-ET	infernal
Drosophila mauritiana	X	23222241	2759	10	56	23	11	0	10	NCBI:GCA_004382145.1	GeneMark-ET	infernal
Drosophila melanogaster	X	23542271	2105	218	16	26	72	4	692	NCBI:GCA_004798055.2	NCBI:GCA_004798055.2	NCBI:GCA_004798055.3
	Y	3667352	23	0	0	0	0	0	56	NCBI:GCA_004798055.2	NCBI:GCA_004798055.2	NCBI:GCA_004798055.3
Drosophila miranda	XL	22123056	1914	5	0	31	8	0	8	NCBI:GCF_000269505.1	NCBI:GCF_000269505.1	infernal
	XR	30136903	2921	17	0	42	19	0	10	NCBI:GCF_000269505.2	NCBI:GCF_000269505.2	infernal
Drosophila pseudoobscura	X	68158638	5105	31	129	82	31	0	20	NCBI:GCA_000001765.4	NCBI:GCA_000001765.4	infernal
Drosophila sechellia	X	22909512	2258	0	17	21	22	6	560	NCBI:GCA_004382195.2	NCBI:GCA_004382195.2	NCBI:GCA_004382195.3
Drosophila simulans	X	20829647	2158	10	0	22	11	0	10	NCBI:GCA_004382185.2	NCBI:GCA_004382185.2	infernal
Drosophila subobscura	X	24182865	2715	10	27	26	14	0	7	NCBI:GCA_008121235.1	GeneMark-ET	infernal
Drosophila virilis	X	38193566	3285	9	181	48	13	0	9	NCBI:GCA_007989325.1	GeneMark-ET	infernal
Drosophila yakuba	X	21770863	2083	10	0	27	64	0	78	NCBI:GCA_000005975.2	NCBI:GCA_000005975.2	NCBI:GCA_000005975.3
Harmonia axyridis	X	21030328	880	1	26	37	0	0	33	InsectBase	InsectBase	infernal
Heliconius melpomene	Z	13359691	1034	4	1	136	0	0	1	Butterfly Genome Database:http://cbsulsrv07.biohpc.cornell.edu/butterfly2pub/?q=node/4;v2.5	Butterfly Genome Database:http://cbsulsrv07.biohpc.cornell.edu/butterfly2pub/?q=node/4;v2.5	infernal
Laodelphax striatellus	X	30347442	1548	8	10	94	0	0	68	InsectBase	InsectBase	infernal
Melitaea cinxia	Z	14178551	555	0	2	15	0	0	0	https://www.helsinki.fi/en/researchgroups/life-history-evolution/research/downloads	https://www.helsinki.fi/en/researchgroups/life-history-evolution/research/downloads	infernal
Nilaparvata lugens	X	105749445	3377	10	12	236	0	0	38	InsectBase	InsectBase	infernal
	Y	10052300	331	11	12	236	0	0	35	InsectBase	InsectBase	infernal
Pachypsylla venusta	X	38917430	2716	2	787	212	0	0	18	NCBI:GCA_012654025.1	GeneMark-ET	infernal
Photinus pyralis	X	22220000	696	1	8	14	0	0	9	fireflybase:http://www.fireflybase.org/firefly_data.html	fireflybase:http://www.fireflybase.org/firefly_data.html	infernal
Pieris napi	Z	11357067	489	2	17	3	0	0	0	lepbase:http://download.lepbase.org/v5/provider/	lepbase:http://download.lepbase.org/v5/provider/	infernal
Pogonus chalceus	X	5157364	375	1	0	1	0	0	0	NCBI:GCA_002278615.1	GeneMark-ET	infernal
Sogatella furcifera	X	38058231	1261	8	9	33	0	0	18	InsectBase	InsectBase	infernal
Spodoptera exigua	Z	19740469	1676	16	3	16	0	0	6	NCBI:GCA_011316535.1	GeneMark-ET	infernal
	W	7887392	2040	0	0	1	0	0	7	NCBI:GCA_011316535.1	GeneMark-ET	infernal
Spodoptera frugiperda	Z	22364714	965	5	0	5	0	0	1	InsectBase	InsectBase	infernal
	W	3438045	375	0	0	0	0	0	0	InsectBase	InsectBase	infernal
Spodoptera litura	Z	18934769	519	7	0	38	0	0	6	NCBI:GCA_002706865.2	NCBI:GCA_002706865.2	NCBI:GCA_002706865.3
Tribolium castaneum	X	8676460	658	2	0	0	0	0	2	NCBI:GCA_000002335.4	NCBI:GCA_000002335.4	infernal
Trichoplusia ni	Z	16682180	602	5	0	137	0	0	3	http://www.tnibase.org/cgi-bin/index.cgi	http://www.tnibase.org/cgi-bin/index.cgi	infernal
	W	10015815	369	4	7	59	0	0	22	http://www.tnibase.org/cgi-bin/index.cgi	http://www.tnibase.org/cgi-bin/index.cgi	infernal
Zerene cesonia	Z	12428619	1039	5	0	28	0	0	4	NCBI:GCA_012273895.1	GeneMark-ET	infernal
Rhopalosiphum maidis	X	76887858	2481	12	16	43	0	0	32	https://zenodo.org/record/3712089#.Xtim31YzaUk	https://zenodo.org/record/3712089#.Xtim31YzaUk	infernal
Rhodnius prolixus	X	45755482	1087	7	2	3	0	0	27	https://zenodo.org/record/3712089#.Xtim30YzaUk	GeneMark-ET	infernal
Myzus persicae	X	105178091	8665	12	37	66	0	0	69	https://zenodo.org/record/3712089#.Xtim31YzaUk	https://zenodo.org/record/3712089#.Xtim31YzaUk	infernal
1.The count of ncoRNA is based on location information, without considering the duplication of names
2.There are many genes related to transposable element on W chromosome
