# Supplementary material for: InSexBase: an annotated genomic resource of sex chromosomes and sex-biased genes in insects
Source: Database (Oxford). 2021 Jan 28;2021:baab001. doi: 10.1093/database/baab001 (PMC7904046; doi:10.1093/database/baab001)
Supplement: baab001_Supp [file baab001_supp.zip › supplemental table 2.xlsx]

## Sheet: Supplement2
Supplemental table 2
species	source	No. of RNA-seq datasets
Acyrthosiphon pisum	SRR924121,SRR924122,SRR924119,SRR924120	4
Aedes aegypti	SRR1585314,SRR1585315,SRR1585316,SRR1585317,SRR1585318,SRR1585319	6
Anopheles albimanus	https://genome.cshlp.org/content/27/9/1536.full
Anopheles gambiae	https://genome.cshlp.org/content/27/9/1536.full
Anopheles stephensi	SRR1851027,SRR1851028,SRR1851030,SRR1851022,SRR1851024,SRR1851026	6
Bombyx mori	ERR2018559,ERR2018560,ERR2018561,ERR2018562,ERR2018557,ERR2018558,ERR2018563,ERR2018564	8
Danaus plexippus	SRR10100551,SRR10100550,SRR10100549,SRR8580837,SRR8580838,SRR8580839	6
Drosophila melanogaster	SAGD
Drosophila pseudoobscura	SRR330557.3,SRR330558.3,SRR330559.3,SRR330560.3,SRR330561.3,SRR330562.3,SRR330563.3, SRR330564.3,SRR166828.2,SRR166829.3,SRR166830.2,SRR166831.3	12
Drosophila simulans	SAGD
Drosophila virilis	SRR166836.2,SRR166837.3,SRR768439.2,SRR768440.2	4
Drosophila yakuba	SAGD
Tribolium castaneum	SRR10075609,SRR10079136,SRR10075605,SRR10079132,SRR10075610,SRR10079137 ,SRR10075606,SRR10079133,SRR10075607,SRR10075613,SRR10079134,SRR10079140, SRR10075608,SRR10075614,SRR10079135,SRR10079141	16
