# Supplementary material for: InSexBase: an annotated genomic resource of sex chromosomes and sex-biased genes in insects
Source: Database (Oxford). 2021 Jan 28;2021:baab001. doi: 10.1093/database/baab001 (PMC7904046; doi:10.1093/database/baab001)
Supplement: baab001_Supp [file baab001_supp.zip › supplemental table 3.xlsx]

## Sheet: Sheet1
Supplemental table 3
species	image source
Acyrthosiphon pisum	https://en.wikipedia.org/wiki/Acyrthosiphon_pisum
Aedes aegypti	https://en.wikipedia.org/wiki/Aedes_aegypti
Anopheles albimanus	https://en.wikipedia.org/wiki/Anopheles_albimanus
Anopheles atroparvus	vectorbase.org
Anopheles funestus	photo by James Gathay, Scientiifc Photographer,CDC.
Anopheles gambiae	photo by James Gathay, Scientiifc Photographer,CDC.
Anopheles stephensi	photo by James Gathay, Scientiifc Photographer,CDC.
Aphantopus hyperantus	https://commons.wikimedia.org/wiki/File:Aphantopus_hyperantus_CH_1.jpg
Bombyx mori	https://commons.wikimedia.org/wiki/File:Bombyx_mori_antennen.jpg
Chilo suppressalis	https://commons.wikimedia.org/wiki/File:Chilo_suppressalis_(41866967681).jpg
Cnaphalocrocis medinalis	http://www.knowledgebank.irri.org/training/fact-sheets/pest-management/insects/item/rice-leaffolder
Cydia pomonella	photo by Rui Tang, Scientist, CAAS (Chinese Academy of Agriculture Sciences)
Danaus plexippus	https://commons.wikimedia.org/wiki/File:Danaus_plexippus_qtl3.jpg
Dendrolimus punctatus	http://taibif.tw/zh/namecode/345531?page=5
Drosophila albomicans	http://www.drosophila.jp/jdd/sp/content/0205060702090001.html
Drosophila athabasca	https://kyotofly.kit.jp/ehime/ehime_photo/alboMF.jpg
Drosophila bifasciata	http://www.drosophila.jp/jdd/sp/content/0205060600010102.html
Drosophila busckii	https://sites.google.com/site/dipterabrachyceracyclorrhapha/suborder-brachycera/drosophilidae-vinegar-flies/genus-drosophila/-dorsilopha-busckii
Drosophila elegans	https://i5k.nal.usda.gov/Drosophila_elegans
Drosophila innubila	https://en.wikipedia.org/wiki/Drosophila_innubila
Drosophila lowei	no image
Drosophila mauritiana	https://kyotofly.kit.jp/cgi-bin/ehime/photo_data.cgi?SPID=210
Drosophila melanogaster	https://en.wikipedia.org/wiki/Drosophila_melanogaster
Drosophila miranda	https://plos.figshare.com/articles/_i_Drosophila_miranda_i_is_a_model_species_to_study_sex_chromosome_evolution_/6877640/1
Drosophila pseudoobscura	photo by Alexander Wild
Drosophila sechellia	https://kyotofly.kit.jp/cgi-bin/ehime/photo_data.cgi?SPID=250
Drosophila simulans	https://alchetron.com/Drosophila-simulans
Drosophila subobscura	https://en.wikipedia.org/wiki/Drosophila_obscura_species_group
Drosophila virilis	https://alchetron.com/Drosophila-virilis
Drosophila yakuba	https://alchetron.com/Drosophila-yakuba
Harmonia axyridis	https://commons.wikimedia.org/wiki/File:Asian_lady_beetle-(Harmonia-axyridis).jpg
Heliconius melpomene	https://en.wikipedia.org/wiki/Heliconius_melpomene
Laodelphax striatellus	photo by Ferran Turmo Gort
Melitaea cinxia	https://en.wikipedia.org/wiki/Glanville_fritillary
Nilaparvata lugens	photo by Xinhai Ye
Pachypsylla venusta	Photograph by Jerry F. Butler, University of Florida.
Photinus pyralis	https://en.wikipedia.org/wiki/Photinus_pyralis
Pieris napi	https://en.wikipedia.org/wiki/Green-veined_white
Pogonus chalceus	https://www.beachexplorer.org/en/species/pogonus-chalceus
Sogatella furcifera	http://www.cabi.org/cpc
Spodoptera exigua	https://commons.wikimedia.org/wiki/File:Spodoptera_exigua_-_Small_mottled_willow_-_%D0%A1%D0%BE%D0%B2%D0%BA%D0%B0_%D0%BF%D0%BE%D0%BC%D0%B8%D0%B4%D0%BE%D1%80%D0%BD%D0%B0%D1%8F_(26259855827).jpg
Spodoptera frugiperda	photo by Charles Schurch Lewallen
Spodoptera litura	https://commons.wikimedia.org/wiki/File:Spodoptera_litura_3.jpg
Tribolium castaneum	https://en.wikipedia.org/wiki/Red_flour_beetle
Trichoplusia ni	https://en.wikipedia.org/wiki/Cabbage_looper
Zerene cesonia	https://commons.wikimedia.org/wiki/File:Zerene_cesonia-Mus%C3%A9e_zoologique_de_Strasbourg.jpg
Rhopalosiphum maidis	https://alchetron.com/Rhopalosiphum-maidis
Rhodnius prolixus	https://en.wikipedia.org/wiki/Rhodnius#/media/File:Rhodnius_prolixus70-300.jpg
Myzus persicae	https://en.wikipedia.org/wiki/Myzus_persicae#/media/File:Myzus_persicae.jpg
